# Supplementary material for: Geographic Wormhole Detection in Wireless Sensor Networks
Source: PLoS One. 2015 Jan 20;10(1):e0115324. doi: 10.1371/journal.pone.0115324 (PMC4300191; doi:10.1371/journal.pone.0115324)
Supplement: S1 Table — (XLSX) [file pone.0115324.s001.xlsx]

## Sheet: Sheet1
Table S1. Probability of breaking a link in different scenarios
a=3	a=4	a=5
7.88861e-29	3.88065e-46	7.65323e-76
3.98375e-27	3.88065e-44	1.90183e-73
1.31543e-25	2.54881e-42	3.11284e-71
3.22484e-24	1.24284e-40	3.78238e-69
6.26162e-23	4.79892e-39	3.63903e-67
1.00298e-21	1.52829e-37	2.88735e-65
1.36307e-20	4.12849e-36	1.94309e-63
1.60428e-19	9.65627e-35	1.13207e-61
1.66102e-18	1.98633e-33	5.80001e-60
1.53165e-17	3.63801e-32	2.6455e-58
1.27043e-16	5.99187e-31	1.08498e-56
9.55679e-16	8.94748e-30	4.03385e-55
6.56491e-15	1.21971e-28	1.36892e-53
4.14223e-14	1.52669e-27	4.26498e-52
2.41271e-13	1.76341e-26	1.22604e-50
1.30297e-12	1.88775e-25	3.26597e-49
6.549e-12	1.88005e-24	8.09256e-48
3.0739e-11	1.74774e-23	1.87141e-46
1.35138e-10	1.52107e-22	4.05082e-45
5.57954e-10	1.24261e-21	8.22904e-44
2.16868e-09	9.55118e-21	1.57257e-42
7.95266e-09	6.92218e-20	2.83298e-41
2.75679e-08	4.73945e-19	4.8204e-40
9.05001e-08	3.07092e-18	7.7603e-39
2.81814e-07	1.88605e-17	1.1839e-37
8.33681e-07	1.09954e-16	1.71401e-36
2.34621e-06	6.09283e-16	2.35799e-35
6.28958e-06	3.21293e-15	3.08617e-34
1.608e-05	1.61414e-14	3.84701e-33
3.92507e-05	7.73359e-14	4.5718e-32
9.15716e-05	3.53699e-13	5.18455e-31
0.000204389	1.54551e-12	5.61516e-30
0.00043686	6.45723e-12	5.81266e-29
0.000894965	2.58152e-11	5.75519e-28
0.00175882	9.88223e-11	5.45379e-27
0.00331856	3.62459e-10	4.94937e-26
0.00601649	1.2745e-09	4.3038e-25
0.0104894	4.29863e-09	3.58772e-24
0.0176001	1.39138e-08	2.86846e-23
0.028444	4.32402e-08	2.20048e-22
0.044313	1.29073e-07	1.62027e-21
0.0666053	3.70224e-07	1.14551e-20
0.096674	1.02077e-06	7.77834e-20
0.135627	2.70627e-06	5.0741e-19
0.184101	6.90131e-06	3.18064e-18
0.242059	1.69329e-05	1.91619e-17
0.30865	3.99842e-05	1.10969e-16
0.382177	9.08893e-05	6.17822e-16
0.460205	0.000198933	3.30724e-15
0.539795	0.000419341	1.70233e-14
0.617823	0.000851514	8.42588e-14
0.69135	0.001666	4.01042e-13
0.757941	0.00314128	1.83553e-12
0.815899	0.00570937	8.07821e-12
0.864373	0.0100051	3.4184e-11
0.903326	0.0169089	1.39073e-10
0.933395	0.0275675	5.43909e-10
0.955687	0.0433715	2.04459e-09
0.971556	0.0658722	7.38601e-09
0.9824	0.0966231	2.56358e-08
0.989511	0.136952	8.54714e-08
0.993984	0.187689	2.73664e-07
0.996681	0.248895	8.41228e-07
0.998241	0.319664	2.48184e-06
0.999105	0.398055	7.02509e-06
0.999563	0.481197	1.90716e-05
0.999796	0.565579	4.96373e-05
0.999908	0.64748	0.000123804
0.999961	0.723446	0.000295785
0.999984	0.79073	0.0006766
0.999994	0.84759	0.00148114
0.999998	0.893394	0.00310139
0.999999	0.928531	0.00620872
1	0.954172	0.0118775
1	0.971949	0.0217034
1	0.983645	0.0378644
1	0.990936	0.0630503
1	0.995235	0.100183
1	0.99763	0.151888
1	0.998887	0.21975
1	0.999508	0.30353
1	0.999796	0.400593
1	0.999921	0.505841
1	0.999971	0.612342
1	0.99999	0.712579
1	0.999997	0.799995
1	0.999999	0.870329
1	1	0.922281
1	1	0.957304
1	1	0.978708
1	1	0.990468
1	1	0.99622
1	1	0.998694
1	1	0.999615
1	1	0.999906
1	1	0.999982
1	1	0.999997
1	1	1
1	1	1
1	1	1
