# Supplementary material for: Geographic Wormhole Detection in Wireless Sensor Networks
Source: PLoS One. 2015 Jan 20;10(1):e0115324. doi: 10.1371/journal.pone.0115324 (PMC4300191; doi:10.1371/journal.pone.0115324)
Supplement: S3 Table — (XLSX) [file pone.0115324.s003.xlsx]

## Sheet: Sheet1
Table S3. The effect of wormhole attack on geographic routing protocols
	time	5	10	15	20	25	30	35	40	45	50
number of packets		135	270	405	540	675	810	945	1080	1215	1351
number of trust packets		44	71	184	214	305	403	449	498	518	518
number of untrust packets		91	199	221	326	370	407	496	582	697	833
						about 60 percent are sent through malicious nodes before applying detection method
