# Supplementary material for: Geographic Wormhole Detection in Wireless Sensor Networks
Source: PLoS One. 2015 Jan 20;10(1):e0115324. doi: 10.1371/journal.pone.0115324 (PMC4300191; doi:10.1371/journal.pone.0115324)
Supplement: S4 Table — (XLSX) [file pone.0115324.s004.xlsx]

## Sheet: Sheet1
Table S4. Comparison of wormhole detection rate in ANS, RRS, and the proposed method based on length of tunnel
DWGRP	ANS	RRS
1	0.821	0.557
1	0.863	0.522
1	0.9	0.478
1	0.861	0.52
1	0.834	0.455
1	0.79	0.471
1	0.726	0.493
1	0.745	0.569
1	0.79	0.522
