# Supplementary material for: Geographic Wormhole Detection in Wireless Sensor Networks
Source: PLoS One. 2015 Jan 20;10(1):e0115324. doi: 10.1371/journal.pone.0115324 (PMC4300191; doi:10.1371/journal.pone.0115324)
Supplement: S5 Table — (XLSX) [file pone.0115324.s005.xlsx]

## Sheet: Sheet1
Table S5. Comparison of wormhole detection rate in WDI, WHOP and the proposed method based on length of tunnel
DWGRP	WDI	WHOP
1	0.895	0.401
1	0.849	0.574
1	0.819	0.678
1	0.774	0.742
1	0.726	0.795
1	0.688	0.82
1	0.653	0.833
1	0.641	0.864
1	0.635	0.88
