# Supplementary material for: Geographic Wormhole Detection in Wireless Sensor Networks
Source: PLoS One. 2015 Jan 20;10(1):e0115324. doi: 10.1371/journal.pone.0115324 (PMC4300191; doi:10.1371/journal.pone.0115324)
Supplement: S6 Table — (XLSX) [file pone.0115324.s006.xlsx]

## Sheet: Sheet1
Table S6. Comparison of re-send packets in traditional and the proposed method based on length of tunnel
DWGRP	ANS	RRS
0	5	0
0	6	0
0	7	0
0	8	0
0	9	0
0	10	0
1	12	0
2	13	0
3	14	0
4	16	0
